# Supplementary material for: Distinguishing Functional DNA Words; A Method for Measuring Clustering Levels
Source: Sci Rep. 2017 Jan 27;7:41543. doi: 10.1038/srep41543 (PMC5269680; doi:10.1038/srep41543)
Supplement: Supplementary Material A [file srep41543-s1.xls]

## Sheet: Sheet1
	chr1	chr2	chr3	chr4	chr5	chr6	chr7	chr8	chr9	chr10	chr11	chr12	chr13	chr14	chr15	chr16	chr17	chr18	chr19	chr20	chr21	chr22	chrX	chrY
aa	1.1238	1.1084	1.157	1.1571	1.148	1.727	1.1858	1.1017	1.1169	1.192	1.187	1.1815	1.1541	1.1835	1.1928	1.2207	1.2287	1.1454	1.2574	1.199	1.1774	1.1671	1.0978	1.1394
ac	1.008	1.0091	1.0248	1.007	1.0269	1.0261	1.0244	1.0085	1.0081	1.0251	1.0249	1.0237	1.0245	1.0249	1.0253	1.0235	1.0209	1.0228	1.022	1.0234	1.023	1.0024	1.0174	1.038
ag	1.0556	1.0527	1.044	1.051	1.0475	1.0523	1.0503	1.0496	1.0481	1.0511	1.0469	1.0554	1.0518	1.0492	1.0486	1.0523	1.0512	1.0352	1.0579	1.0467	1.0393	1.0369	1.0434	1.0476
at	1.0724	1.045	1.0314	1.0095	1.023	1.0355	1.0592	1.0353	1.0593	1.0642	1.0583	1.0531	1.0209	1.0539	1.0614	1.1152	1.1068	1.0233	1.1045	1.0781	1.0577	1.1317	1.0188	1.0328
ca	1.0166	1.0174	1.0169	1.0183	1.0169	1.0176	1.0166	1.0176	1.0172	1.0171	1.0176	1.0171	1.0179	1.0178	1.0168	1.0159	1.0162	1.0167	1.0144	1.0162	1.0191	1.0167	1.0183	1.0218
cc	1.2293	1.2265	1.214	1.2242	1.2125	1.2172	1.235	1.2217	1.2335	1.2278	1.2219	1.2268	1.2321	1.2349	1.2246	1.2238	1.2384	1.2308	1.2367	1.2339	1.2675	1.2403	1.1949	1.2263
cg	1.5413	1.5999	1.8537	1.6934	1.6306	1.6419	1.6237	1.6049	1.5845	1.5645	1.6201	1.6214	1.6403	1.6253	1.5474	1.4639	1.5059	1.534	1.448	1.5249	1.6165	1.6525	1.6311	1.679
ct	1.0522	1.0525	1.0419	1.0488	1.039	1.0509	1.0468	1.0505	1.0439	1.0471	1.0417	1.0482	1.0481	1.0458	1.0402	1.0441	1.0394	1.0362	1.0368	1.039	1.20368	1.0334	1.0406	1.0532
ga	1.0907	1.0078	1.0689	1.0727	1.0652	1.0775	1.0814	1.0758	1.0754	1.0786	1.0811	1.0855	1.0708	1.0769	1.0756	1.0895	1.093	1.0534	1.1008	1.078	1.0609	1.0809	1.0709	1.0864
gc	1.1861	1.1864	1.1655	1.1776	1.1652	1.1801	1.079	1.1773	1.1497	1.1831	1.1722	1.1859	1.1786	1.1862	1.175	1.1681	1.1711	1.1597	1.1655	1.1523	1.1907	1.1592	1.1534	1.1663
gg	1.2308	1.2199	1.2118	1.2313	1.2183	1.2187	1.2357	1.2229	1.2332	1.2268	1.2286	1.2253	1.2326	1.2313	1.2293	1.2286	1.2392	1.2354	1.0344	1.2331	1.2654	1.2331	1.2079	1.2183
gt	1.026	1.0089	1.0249	1.0284	1.0283	1.0269	1.0269	1.0262	1.0263	1.0263	1.0261	1.0251	1.0257	1.0258	1.0041	1.0244	1.0218	1.0214	1.0226	1.023	1.0256	1.0231	1.0251	1.0338
ta	1.1935	1.1545	1.1291	1.11	1.1162	1.1377	1.1784	1.1502	1.1785	1.1882	1.1852	1.1672	1.1215	1.1696	1.1899	1.2594	1.2981	1.1419	1.3279	1.2345	1.1897	1.3069	1.1191	1.1556
tc	1.0873	1.0743	1.0667	1.0709	1.0595	1.0769	1.0734	1.0721	1.0746	1.0726	1.077	1.0821	1.0675	1.0732	1.0761	1.0806	1.077	1.0443	1.0925	1.0663	1.0624	1.0788	1.0621	1.0921
tg	1.0172	1.0174	1.0169	1.0186	1.0182	1.0176	1.018	1.0172	1.0178	1.0174	1.018	1.0176	1.0178	1.0177	1.0175	1.0168	1.017	1.0173	1.0166	1.0167	1.0192	1.0167	1.0185	1.0197
tt	1.137	1.1189	1.1	1.0961	1.0872	1.1107	1.1254	1.1107	1.1287	1.1323	1.1268	1.1193	1.09223	1.1216	1.128	1.161	1.1641	1.0717	1.1957	1.1413	1.1167	1.1829	1.1099	1.1352
