# Supplementary material for: Distinguishing Functional DNA Words; A Method for Measuring Clustering Levels
Source: Sci Rep. 2017 Jan 27;7:41543. doi: 10.1038/srep41543 (PMC5269680; doi:10.1038/srep41543)
Supplement: Supplementary Material B [file srep41543-s2.xls]

## Sheet: Sheet1
	chr1	chr2	chr3	chr4	chr5	chr6	chr7	chr8	chr9	chr10	chr11	chr12	chr13	chr14	chr15	chr16	chr17	chr18	chr19	chr20	chr21	chr22	chrX	chrY
aa	1.2646	1.18871	1.1896	1.16843	1.25317	1.22595	1.24714	1.22968	1.24954	1.16531	1.21705	1.14845	1.13155	1.21003	1.20054	1.23612	1.21115	1.1188	1.21196	1.18437	1.18239	1.28018	1.14627	1.12502
ac	1.113	1.12089	1.11233	1.23599	1.13806	1.07026	1.13669	1.09636	1.18614	1.0892	1.12776	1.09116	1.09651	1.11439	1.124	1.07234	1.07691	1.08847	1.07618	1.07743	1.02646	1.10119	1.10495	1.10249
ag	1.12112	1.11906	1.13956	1.13746	1.14828	1.16062	1.14368	1.13936	1.16202	1.13577	1.15545	1.15338	1.17863	1.1344	1.1627	1.13068	1.17132	1.15418	1.1654	1.15409	1.18395	1.19006	1.15808	1.13746
at	1.24645	1.2162	1.22077	1.21961	1.29654	1.22977	1.21259	1.20025	1.28803	1.17006	1.22881	1.15912	1.16323	1.21398	1.15508	1.22563	1.22232	1.14998	1.23308	1.26372	1.19725	1.27062	1.16633	1.10901
ca	1.05383	1.0829	1.06366	1.11218	1.08366	1.0353	1.05795	1.05013	1.09806	1.08808	1.04217	1.05249	1.03281	1.04253	1.03013	1.02818	1.05256	1.03007	1.04735	1.06944	1.06412	1.05997	1.03312	1.08249
cc	1.2597	1.23017	1.18354	1.26571	1.32244	1.25152	1.30756	1.18903	1.34073	1.23199	1.30318	1.2391	1.2248	1.28955	1.19465	1.22627	1.26936	1.35204	1.21783	1.23863	1.28836	1.28109	1.22805	1.22771
cg	1.50444	1.77481	1.89716	1.93536	2.13741	1.87659	1.8119	1.46046	2.18421	1.47152	2.00107	1.53168	1.82088	1.72027	1.84563	1.48273	1.5323	2.4935	1.53799	1.6629	1.58836	1.63295	1.73133	1.86728
ct	1.15524	1.16233	1.17044	1.13128	1.16045	1.14274	1.17839	1.15225	1.14009	1.13908	1.15254	1.14629	1.16163	1.1474	1.12794	1.16716	1.15642	1.0704	1.17473	1.13097	1.13787	1.10817	1.14276	1.21249
ga	1.2194	1.23667	1.21833	1.15612	1.21864	1.19028	1.1825	1.17825	1.18812	1.24582	1.2149	1.20169	1.18694	1.18437	1.21799	1.21162	1.24558	1.16233	1.24844	1.26162	1.22298	1.15541	1.21335	1.1482
gc	1.18831	1.25063	1.1824	1.24707	1.39561	1.24807	1.27356	1.14605	1.35971	1.17495	1.25589	1.20104	1.19332	1.22972	1.27161	1.17769	1.18412	1.27929	1.18711	1.14632	1.17743	1.2097	1.16028	1.19154
gg	1.27437	1.2866	1.21944	1.27542	1.34514	1.24192	1.26518	1.22879	1.27953	1.26159	1.29224	1.23837	1.22681	1.24701	1.24392	1.22333	1.2613	1.32845	1.23572	1.27407	1.25653	1.27085	1.30236	1.21638
gt	1.06847	1.09758	1.16363	1.19551	1.09069	1.10453	1.14229	1.1023	1.09696	1.06189	1.10816	1.09954	1.07361	1.09485	1.12261	1.09324	1.09358	1.14757	1.07348	1.14319	1.07526	1.14487	1.13251	1.12783
ta	1.424	1.3123	1.29759	1.30227	1.37459	1.38338	1.37033	1.33169	1.37713	1.30202	1.32817	1.26526	1.25499	1.3303	1.3029	1.41163	1.38774	1.25988	1.51241	1.37436	1.31592	1.40955	1.26893	1.2627
tc	1.23163	1.22345	1.24194	1.23438	1.17056	1.18758	1.19654	1.20399	1.21216	1.24952	1.22002	1.19862	1.21693	1.22331	1.23006	1.22407	1.25099	1.18251	1.27504	1.14278	1.21569	1.25381	1.19527	1.23756
tg	1.03157	1.02201	1.05042	1.11934	1.06137	1.05533	1.06991	1.03486	1.09167	1.03687	1.03518	1.06031	1.01579	1.01771	1.0726	1.0269	1.05895	1.07896	1.02654	1.08459	1.00406	1.0238	1.03956	1.0866
tt	1.23599	1.18345	1.18941	1.2049	1.25053	1.21346	1.24588	1.17971	1.20022	1.11686	1.2071	1.1509	1.1605	1.17444	1.20223	1.24025	1.20357	1.13515	1.24898	1.19423	1.19509	1.31116	1.20208	1.12403
